# Supplementary material for: Language and Memory Improvements following tDCS of Left Lateral Prefrontal Cortex
Source: PLoS One. 2015 Nov 3;10(11):e0141417. doi: 10.1371/journal.pone.0141417 (PMC4631603; doi:10.1371/journal.pone.0141417)
Supplement: S1 File — Compressed file containing data files from the N-Back Task (response times and accuracy for each trial) and Reading Task (word-by-word button press times and comprehension accuracy for each trial), as well as a separate file with participant information including group assignment and demographic information. (ZIP) [file pone.0141417.s002.zip]

Archive with 7 entries (6 files):
- AllNBackData.csv
- __MACOSX/
- __MACOSX/._AllNBackData.csv
- AllReadingData.csv
- __MACOSX/._AllReadingData.csv
- Participant_Info.txt
- __MACOSX/._Participant_Info.txt
