# Supplementary material for: Language and Memory Improvements following tDCS of Left Lateral Prefrontal Cortex
Source: PLoS One. 2015 Nov 3;10(11):e0141417. doi: 10.1371/journal.pone.0141417 (PMC4631603; doi:10.1371/journal.pone.0141417)
Supplement: S1 File — Compressed file containing data files from the N-Back Task (response times and accuracy for each trial) and Reading Task (word-by-word button press times and comprehension accuracy for each trial), as well as a separate file with participant information including group assignment and demographic information. (ZIP) [file pone.0141417.s002.zip › Participant_Info.txt]

Subject	StimType	Reading List	Age	Gender	NativeEnglishSpeaker	Handedness	tdcsExperience
1	Sham	1	19	Female	Yes	Mainly Right	No
2	Anodal	2		Male	Yes	Mainly Right	No
3	Sham	3	20	Female	Yes	Mainly Right	No
4	Anodal	4	19	Female	Yes	Mainly Right	
5	Anodal	1	21	Male	Yes	Mainly Right	No
6	Sham	2	22	Male	Yes	Mainly Right	No
7	Sham	3	20	Male	Yes	Mainly Right	No
8	Anodal	4		Male	Yes	Mainly Right	No
9	Sham	1	18	Female	Yes	Mainly Right	No
10	Anodal	2	20	Male	Yes	Mainly Right	No
11	Anodal	3	20	Female	Yes	Mainly Right	No
12	Sham	4	20	Female	Yes	Mainly Right	Yes
13	Anodal	1	20	Male	Yes	Mainly Right	No
14	Sham	2	22	Female	Yes	Mainly Right	No
15	Anodal	3	18	Female	Yes	Mainly Right	No
16	Sham	4	23	Male	Yes	Mainly Right	No
17	Sham	1	19	Male	Yes	Mainly Right	No
18	Anodal	3	19	Male	Yes	Mainly Right	No
19	Sham	3	22	Male	Yes	Mainly Right	No
20	Anodal	4	18	Female	Yes	Mainly Right	No
21	Anodal	1	19	Female	Yes	Mainly Right	No
22	Sham	2	20	Female	Yes	Mainly Right	No
23	Anodal	3	22	Female	Yes	Mainly Right	No
24	Sham	4	22	Female	Yes	Mainly Right	
25	Sham	1	19	Male	Yes	Mainly Right	No
26	Anodal	2	19	Male	Yes	Mainly Right	No
27	Sham	2	19	Male	Yes	Mainly Right	No
28	Anodal	4	20	Female	Yes	Mainly Right	No
29	Anodal	1	20	Male	Yes	Mainly Right	No
30	Sham	2	18	Male	Yes	Mainly Right	No
31	Anodal	3	18	Female	Yes	Mainly Right	No
32	Sham	4	20	Male	Yes	Mainly Right	No
33	Sham	1	21	Male	Yes	Mainly Right	No
34	Anodal	2	19	Male	Yes	Mainly Right	No
35	Sham	3	19	Male	Yes	Mainly Right	No
36	Anodal	4	19	Male	Yes	Mainly Right	No
37	Anodal	1	19	Male	Yes	Mainly Right	No
38	Sham	2	18	Male	Yes	Mainly Right	No
39	Anodal	3	18	Female	Yes	Mainly Right	No
40	Sham	4	19	Female	Yes	Mainly Right	No
41	Sham	1	18	Male	Yes	Mainly Right	No
42	Anodal	2	18	Male	Yes	Mainly Right	No
43	Sham	3	18	Female	Yes	Mainly Right	No
44	Anodal	4	18	Male	Yes	Mainly Right	No
45	Anodal	1	19	Male	Yes	Mainly Right	No
46	Sham	2	20	Female	Yes	Mainly Right	No
47	Anodal	3	21	Female	Yes	Mainly Right	No
48	Sham	4	19	Female	Yes	Mainly Right	No
49	Sham	1	25	Male	Yes	Mainly Right	No
50	Anodal	2	23	Female	Yes	Mainly Right	No
51	Sham	3	20	Female	Yes	Mainly Right	No
52	Anodal	4	21	Male	Yes	Mainly Right	No
53	Anodal	2	20	Female	Yes	Mainly Right	No
54	Cathodal	1	20	Female	Yes	Mainly Right	No
55	Cathodal	2	21	Female	Yes	Mainly Right	No
56	Cathodal	3	21	Male	Yes	Mainly Right	No
57	Cathodal	4	20	Female	Yes	Mainly Right	No
58	Cathodal	1	21	Male	Yes	Mainly Right	No
59	Cathodal	2	21	Male	Yes	Mainly Right	No
60	Cathodal	3	19	Female	Yes	Mainly Right	No
61	Cathodal	4	21	Male	Yes	Mainly Right	No
62	Cathodal	1	19	Female	Yes	Mainly Right	No
63	Cathodal	2	22	Female	Yes	Mainly Right	No
64	Cathodal	3	21	Male	Yes	Mainly Right	No
65	Cathodal	4	21	Female	Yes	Mainly Right	No
66	Cathodal	1	28	Male	Yes	Mainly Right	No
67	Cathodal	2	23	Female	Yes	Mainly Right	No
68	Cathodal	2	19	Male	No	Mainly Right	No
69	Cathodal	4	19	Male	Yes	Mainly Right	No
70	Cathodal	1	18	Male	Yes	Mainly Right	No
71	Cathodal	2	20	Female	Yes	Mainly Right	No
72	Cathodal	3	18	Male	Yes	Mainly Right	No
73	Cathodal	4	20	Male	Yes	Mainly Right	No
74	Cathodal	1	18	Male	Yes	Mainly Right	No
75	Cathodal	2	18	Male	Yes	Mainly Right	No
77	Cathodal	4	19	Female	Yes	Mainly Right	No
78	Cathodal	1	20	Male	Yes	Mainly Right	No
79	Cathodal	3	18	Female	Yes	Mainly Right	No
80	Cathodal	3	19	Male	Yes	Mainly Right	No
